# Supplementary material for: Integrating linkage and radiation hybrid mapping data for bovine chromosome 15
Source: BMC Genomics. 2004 Oct 8;5:77. doi: 10.1186/1471-2164-5-77 (PMC526187; doi:10.1186/1471-2164-5-77)
Supplement: Additional File 1 — linkage, RH and integrated maps of BTA 15 [file 1471-2164-5-77-S1.xls]

## Sheet: Sheet1_2
	Integrated Map				Independent Maps
		Position			Linkage		Radiated Hybrid
		linkage scale	RH scale	relative scale		Position		Position
Marker	Order	(cM)	(cR3000)		Order	(cM)	Order	(cR3000)
MMP3	1	.	0	0	.	.	2	30.4
MMP1	2	.	30.4	13.1	.	.	1	0
MGTG13B	3	0	98.3	47.4	1	0	3	96.7
BR3510	4	1	161.6	56.2	2	1.034	4	159.8
BMS2533	5	5.2	190.1	62.2	3	5.243	5	188.2
DIK102	6	6.4	229	66.2	4	6.418	6	227
DIK629	7	6.4	.	66.2	5	6.418	.	.
BMS1004	8	7.3	274.1	70.3	6	7.516	7	271.9
DIK2389	9	8.8	.	73.8	7	8.86	.	.
AD3	10	.	305.6	73.8	.	.	8	303.3
T441F4	11	.	349.9	78.6	.	.	9	347.5
SP441F4	12	.	361	79.9	.	.	10	358.6
BB702	13	10.4	.	79.9	8	10.408	.	.
BB712	14	11	369.8	81.1	9	11.135	11	367.4
SDHD	15	.	383.2	82.8	.	.	12	380.8
DRD2	16	.	407.9	85.8	.	.	13	405.4
NCAM1MS	17	.	416.1	86.9	.	.	14	413.6
MB085	18	13.5	.	87.1	11	13.52	.	.
DIK2182	19	13.5	.	87.1	10	13.52	.	.
INRA224	20	15.5	446	90.8	12	15.511	15	443.4
APOC3	21	.	457.1	92	.	.	16	454.4
APOA1	22	.	459.9	92.3	.	.	17	457.2
PAFAH1B2	23	.	479.5	94.4	.	.	18	476.7
IDVGA-60	24	.	515.4	97.9	.	.	19	512.5
ORP150	25	.	533.4	99.7	.	.	20	530.5
CD3G	26	.	541.9	100.6	.	.	21	539
MNB-85	27	15.5	.	100.6	13	15.511	.	.
CD3D	28	.	544.8	101.1	.	.	22	541.9
EST1471	29	.	553.4	102.6	.	.	23	550.4
MNB-56	30	18.6	.	102.6	14	18.619	.	.
BMS96	31	20.6	.	104.6	15	20.66	.	.
BY1502	32	22.1	.	105.9	16	22.135	.	.
JAB8	33	22.1	561.6	105.9	18	22.135	24	558.6
JAB1	34	22.1	569.8	106.6	17	22.135	25	566.8
MAF65	35	23	.	107.9	19	23.09	.	.
SORL1	36	.	592.3	111	.	.	26	589.3
DIK2337	37	26.7	.	113.2	20	27.108	.	.
HSPA8	38	.	607	113.7	.	.	27	603.9
CRTAM	39	.	617.3	115.6	.	.	28	614.2
BMS1782	40	29.7	627.5	117.5	22	30.686	29	624.4
JAB4	41	29.7	.	117.5	23	30.686	.	.
HEL1	42	30.1	636.3	118.5	21	29.591	30	633.2
DIK2302	43	31.6	.	120.5	26	31.85	.	.
BY1503	44	31.6	.	120.5	25	31.85	.	.
BB1539	45	31.6	647.7	120.5	24	31.85	31	644.6
NUCB2	46	.	659.1	121.7	.	.	32	656
INRA050	47	32.6	676.7	123.5	28	32.863	33	673.6
BB1538	48	32.6	.	123.6	27	32.863	.	.
NOR04	49	32.6	679.6	123.7	29	32.863	34	676.5
BB1529	50	33.3	.	124.9	30	33.49	.	.
PSMA1	51	.	707.7	127.4	.	.	35	704.5
EST1456	52	.	718.4	128.9	.	.	36	715.2
PTH	53	35.9	729.3	130.4	33	37.8	37	726.1
ABS011	54	35.9	742.8	132.1	31	36.265	38	739.6
PARVA	55	.	755.8	134	.	.	39	752.6
DKK3	56	.	763.7	135.1	.	.	41	760.5
DIK2156	57	37.6	.	135.1	34	37.8	.	.
DIK1168	58	37.6	.	135.1	32	37.8	.	.
KIAA0750	59	.	763.7	135.1	.	.	40	760.5
BMS2684	60	38.3	783	137.3	35	38.516	42	779.7
ST5	61	.	807.9	140.3	.	.	43	804.6
WEE1	62	.	826.3	142.5	.	.	44	822.9
ADM	63	.	835.5	143.6	.	.	45	832.1
EIF4G2	64	.	846.8	145	.	.	46	843.3
ZFP26	65	.	855.8	146	.	.	47	852.3
RANBP7	66	.	862	146.7	.	.	48	858.4
C11ORF15	67	.	871.4	147.7	.	.	49	867.7
APBB1	68	.	883.9	149.1	.	.	50	880.1
FLJ11790	69	.	890.7	149.9	.	.	51	886.8
TAF2H	70	.	890.7	149.9	.	.	52	886.8
SMPD1	71	.	900.4	151.1	.	.	53	896.4
MRPL17	72	.	906.7	151.9	.	.	54	902.7
RNF21	73	.	929.4	154.6	.	.	57	949.2
MB064	74	41.7	.	156	36	41.383	.	.
HBBMS	75	41.7	940.8	156	37	41.383	56	937.8
DIK036	76	42.3	949.6	157.1	38	41.937	55	929
RRM1	77	.	992.7	161.4	.	.	59	981.7
STIM1	78	.	995.3	161.7	.	.	58	978.9
DIK2491	79	42.3	.	161.7	39	41.937	.	.
IL18BP	80	.	1013.9	166	.	.	61	1020.5
DIK1154	81	46.6	.	166	40	45.556	.	.
EAA	82	48	.	167	44	49.338	.	.
INPPL1	83	.	1016.6	167	.	.	62	1023.2
PDE2A	84	.	1024.8	168.9	.	.	63	1031.4
DIK2313	85	50.8	.	169.9	42	46.778	.	.
INRA046	86	51.9	1032.9	170.9	43	47.554	64	1039.4
KIAA0769	87	.	1049.2	172.9	.	.	65	1055.7
TRPC2	88	.	1072	175.5	.	.	60	1000.9
UVRAG	89	.	1119.8	181	.	.	73	1156.5
IDVGA-28	90	54.2	1148.9	184.3	48	56.799	72	1127.4
IDVGA-32	91	55.3	1152	184.9	45	54.627	71	1124.3
ARR1	92	.	1155.7	185.2	.	.	70	1120.6
UCPC2	93	.	1166.9	186.2	.	.	68	1092.5
INRA145	94	55.7	.	186.2	46	55.29	.	.
UCPC3	95	55.7	1166.9	186.2	41	46.778	67	1092.5
PHRET1	96	.	1178.3	187.2	.	.	66	1081.1
IDVGA-10	97	55.7	1195.2	188.7	47	55.29	69	1109.7
BY1522	98	61.2	.	194.5	49	61.329	.	.
MYO7A	99	.	1217.5	194.5	.	.	74	1188.9
BY1520	100	61.6	1231.7	196	50	61.681	75	1203.1
BMS2812	101	61.6	1240.4	197.2	60	74.727	76	1211.8
ILSTS061	102	63.5	1268.9	200.7	51	63.616	80	1264.7
X57033	103	64.8	1281.9	202.4	52	65.052	79	1251.7
BM4325	104	65.2	.	203.4	55	65.441	.	.
CSPS101	105	65.2	.	203.4	61	74.727	.	.
FSHB	106	65.2	1291.3	203.4	53	65.441	78	1242.3
FSHBMS	107	.	1297.5	204.4	.	.	77	1236.1
RCN1	108	.	1320.5	207.7	.	.	83	1313.9
CATI2	109	65.2	.	207.7	54	65.441	.	.
SP935F11	110	.	1327.1	208.7	.	.	82	1306.9
BMS1660	111	70.2	.	210.3	58	71.791	.	.
T935F11	112	.	1337.3	210.3	.	.	81	1296.8
T608B5	113	.	1361.2	212.7	.	.	85	1371.9
SP608B5	114	.	1368.7	213.5	.	.	86	1381
CD44	115	.	1384.9	215.3	.	.	84	1350
ILSTS027	116	72.3	1404.2	217.4	57	69.605	87	1389
DIK2113	117	72.8	.	218	56	68.965	.	.
BMS812	118	74	1413.9	219.4	59	74.727	88	1398.6
BMS540	119	76.3	1429.6	222.4	62	76.741	90	1425.8
TGLA75	120	78	1444.6	224.9	63	78.386	89	1410.9
BM4439	121	78	1473.7	228.1	65	78.386	91	1458.2
RM4	122	80.5	1489.8	230.3	66	80.926	92	1474.3
BMS2076	123	80.5	1503	231.8	67	80.927	93	1487.5
BL1095	124	82.8	1519.4	234.9	68	83.278	95	1520.9
EXT2	125	.	1524.8	237.1	.	.	101	1542.5
DIK2382	126	85.1	.	237.3	69	85.629	.	.
KAI1	127	.	1527.5	238.3	.	.	99	1534.4
DIK618	128	86.1	.	238.3	70	86.658	.	.
DIK2071	129	86.2	.	238.4	64	78.386	.	.
BM848	130	86.3	1527.5	238.5	71	86.953	98	1534.4
BMS820	131	86.3	1530.2	238.8	72	86.953	100	1537.1
BMS686	132	87.3	1530.2	239.2	73	87.984	97	1531.7
IDVGA-23	133	88.3	1535.6	240.5	74	89.033	96	1526.3
IOBT395	134	.	1546.7	241.7	.	.	94	1509.8
CHST1	135	.	1572.1	244.4	.	.	103	1589.7
F2	136	.	1600.1	247.4	.	.	102	1561.8
SSRP1	137	.	1640.7	251.6	.	.	104	1642.2
C1NH	138	.	1686.4	256.4	.	.	105	1687.9
DIK2411	139	89.3	.	256.4	75	90.047	.	.
GAT	140	.	1708.5	260	.	.	106	1709.9
LDPL	141	.	1714	260.9	.	.	107	1715.4
BMS927	142	93.2	.	261	76	93.975	.	.
DIK2374	143	93.7	.	261.7	77	94.433	.	.
EST1093	144	.	1735.1	264.8	.	.	108	1736.5
BMS429	145	97.6	1753	268.1	78	98.335	109	1754.4
Notes	Integrated Map
		solved with CarthaGene 0.99
		Linkage data from CRIMAP chrompic -> f1 backcross dataset
		RH data –	“radiated hybrid” for ordering
			“radiated hybrid diploid” to solve distances and likelihoods
			“f1 backcross” to project final order onto common relative scale
		Merges -	dsmergor (consensus order / different scales)
				used for ordering, likelihoods, linkage and RH scale distances
			dsmergen (common scale and order)
				used to project final order onto common scale, distances scaled to 0..100
	Linkage map
		solved with CRIMAP 2.4
